# Supplementary material for: How to Handle CT-Guided Abscess Drainages in Microbiological Analyses? Sterile Vials vs. Blood Culture Bottles for Transport and Processing
Source: Microorganisms. 2021 Jul 14;9(7):1510. doi: 10.3390/microorganisms9071510 (PMC8306503; doi:10.3390/microorganisms9071510)
Supplement: Supplementary file 1 [file microorganisms-09-01510-s001.zip]

Archive with 1 entries (1 files):
- microorganisms-1268712-supplementary.pdf
